# Supplementary material for: Integrative In Silico Investigation Reveals the Host-Virus Interactions in Repurposed Drugs Against SARS-CoV-2
Source: Front Bioinform. 2022 Jan 11;1:763540. doi: 10.3389/fbinf.2021.763540 (PMC9580895; doi:10.3389/fbinf.2021.763540)
Supplement: Supplementary file 1 [file Table1.XLSX]

## Sheet: Remdesivir
SwissTargetNet	Probability	STITCH	Probability	PubChem
Matrix metalloproteinase 13	0.0822215	Cannot find remdesivir structure		NUCB1 gene
Endothelial lipase	0.0822215
Phosphodiesterase 5A	0.0822215
Sodium/glucose cotransporter 2	0.0822215
Sodium/glucose cotransporter 1	0.0822215
Adenosine A3 receptor	0.0822215
Cyclin-dependent kinase 5/CDK5 activator 1	0.0822215
Adenosine A1 receptor (by homology)	0.0822215
Dual-specificity tyrosine-phosphorylation regulated kinase 1A	0.0822215
Adenosine A2a receptor (by homology)	0.0822215
Transmembrane domain-containing protein TMIGD3	0.0822215
Endothelin receptor ET-B	0.0822215
Endothelin receptor ET-A	0.0822215
MAP kinase ERK2	0.0822215
Adenosine A2b receptor	0.0822215
ADAM17	0.0822215
Beta-secretase 1	0.0822215
Coagulation factor IX	0.0822215
Serine/threonine-protein kinase Aurora-B	0.0822215
Matrix metalloproteinase 3	0.0822215
Serine/threonine-protein kinase Aurora-A	0.0822215
Disintegrin and metalloproteinase domain-containing protein 33	0.0822215
Tyrosine-protein kinase receptor FLT3	0.0822215
Matrix metalloproteinase 9	0.0822215
Matrix metalloproteinase 2	0.0822215
Fructose-1,6-bisphosphatase	0.0822215
Hexokinase type IV	0.0822215
Inosine-5'-monophosphate dehydrogenase 2	0.0822215
Interleukin-8 receptor B	0.0822215
Protein kinase C alpha	0.0822215
RAS guanyl releasing protein 3	0.0822215
Tyrosine-protein kinase ABL	0.0822215
Stem cell growth factor receptor	0.0822215
Platelet-derived growth factor receptor	0.0822215
Caspase-3	0.0822215
MAP kinase p38 alpha	0.0822215
Tyrosine-protein kinase SRC	0.0822215
Caspase-8	0.0822215
Caspase-1	0.0822215
Tyrosine-protein kinase SYK	0.0822215
Serine/threonine-protein kinase mTOR	0.0822215
PI3-kinase p110-delta subunit	0.0822215
Hepatocyte growth factor receptor	0.0822215
PI3-kinase p110-alpha subunit	0.0822215
Inosine-5'-monophosphate dehydrogenase 1	0.0822215
Thrombin	0.0822215
HERG	0.0822215
Thrombin and coagulation factor X	0.0822215
Matrix metalloproteinase 14	0.0822215
Geranylgeranyl transferase type I	0.0822215
Sodium channel protein type IX alpha subunit	0.0822215
Indoleamine 2,3-dioxygenase	0.0822215
Serine/threonine-protein kinase receptor R3	0.0822215
Cyclin-dependent kinase 1	0.0822215
Nerve growth factor receptor Trk-A	0.0822215
Phosphodiesterase 4D	0.0822215
Insulin-like growth factor I receptor	0.0822215
Epidermal growth factor receptor erbB1	0.0822215
Serine/threonine-protein kinase Sgk1	0.0822215
Matrix metalloproteinase 1	0.0822215
Melanin-concentrating hormone receptor 1	0.0822215
Protein kinase C iota	0.0822215
Rho-associated protein kinase 2	0.0822215
Rho-associated protein kinase 1	0.0822215
Matrix metalloproteinase 7	0.0822215
Phosphodiesterase 10A	0.0822215
Serotonin 2b (5-HT2b) receptor	0.0822215
Coagulation factor XI	0.0822215
PI3-kinase p110-gamma subunit	0.0822215
Mitogen-activated protein kinase kinase kinase 5	0.0822215
Macrophage colony stimulating factor receptor	0.0822215
Phosphodiesterase 6A	0.0822215
P-glycoprotein 1	0.0822215
Beta secretase 2	0.0822215
Cathepsin D	0.0822215
ALK tyrosine kinase receptor	0.0822215
DNA topoisomerase I	0.0822215
Serine/threonine-protein kinase PLK1	0.0822215
Serine/threonine-protein kinase PLK3	0.0822215
Cyclin-dependent kinase 2/cyclin E1	0.0822215
Caspase-7	0.0822215

## Sheet: Dexamethasone
SwissTargetNet	Probability	STITCH	Probability	PubChem
Glucocorticoid receptor	0.0220563	NR3C1	0.8	No information on PubChem about targets
Androgen Receptor	0.0220563
Serine/threonine-protein kinase mTOR	0.0220563
Cyclin-dependent kinase 2/cyclin E	0.0220563
Phosphodiesterase 5A	0.0220563
Dual specificity mitogen-activated protein kinase kinase 1	0.0220563
DNA topoisomerase I	0.0220563
3-phosphoinositide dependent protein kinase-1	0.0220563
Purinergic receptor P2Y12	0.0220563
Nerve growth factor receptor Trk-A	0.0220563
PI3-kinase p110-alpha subunit	0.0220563
DNA-dependent protein kinase	0.0220563
FK506-binding protein 1A	0.0220563
Mammalian target of Rapamycin (mTORC1)	0.0220563
Neurokinin 2 receptor	0.0220563
HERG	0.0220563
PI3-kinase p110-delta subunit	0.0220563
Acyl coenzyme A:cholesterol acyltransferase 1	0.0220563
Diacylglycerol O-acyltransferase 1	0.0220563
Cyclin-dependent kinase 2	0.0220563
Cyclin-dependent kinase 1	0.0220563
Corticosteroid binding globulin	0.0220563
Interleukin-8 receptor B	0.0220563
Adenosine A2a receptor	0.0220563
Interleukin-8 receptor A	0.0220563
Progesterone receptor	0.0220563
Phosphodiesterase 2A	0.0220563
Tyrosine-protein kinase SYK	0.0220563
Mitogen-activated protein kinase kinase kinase 14	0.0220563
Calcium sensing receptor	0.0220563
Renin	0.0220563
PI3-kinase p110-gamma subunit	0.0220563
Beta-secretase 1	0.0220563
Thrombin and coagulation factor X	0.0220563
Sodium/glucose cotransporter 2	0.0220563
Mineralocorticoid receptor	0.0220563
Epidermal growth factor receptor erbB1	0.0220563
c-Jun N-terminal kinase 1	0.0220563
MAP kinase p38 alpha	0.0220563
c-Jun N-terminal kinase 3	0.0220563
Growth factor receptor-bound protein 2	0.0220563
Interleukin-1 receptor-associated kinase 4	0.0220563
c-Jun N-terminal kinase 2	0.0220563
Melanin-concentrating hormone receptor 1	0.0220563
Tyrosine-protein kinase receptor UFO	0.0220563
Tyrosine-protein kinase receptor TYRO3	0.0220563
Proto-oncogene tyrosine-protein kinase MER	0.0220563
Vascular endothelial growth factor receptor 2	0.0220563
Fibroblast growth factor receptor 1	0.0220563
Prostate specific antigen	0.0220563
Phosphodiesterase 4A	0.0220563
Phosphodiesterase 4B	0.0220563
Phosphodiesterase 4D	0.0220563
CDK2/Cyclin A	0.0220563
Heat shock protein HSP 90-alpha	0.0220563
MAP kinase ERK2	0.0220563
Tyrosine-protein kinase receptor FLT3	0.0220563
Matrix metalloproteinase 3	0.0220563
Cyclin-dependent kinase 4	0.0220563
Matrix metalloproteinase 2	0.0220563
Sodium/glucose cotransporter 1	0.0220563
GABA receptor alpha-5 subunit	0.0220563
PI3-kinase p110-beta subunit	0.0220563
Phosphodiesterase 10A	0.0220563
Pyruvate dehydrogenase kinase isoform 1	0.0220563
Ephrin receptor	0.0220563
Serine/threonine-protein kinase Aurora-B	0.0220563
Matrix metalloproteinase 13	0.0220563
Cholecystokinin B receptor	0.0220563
Phosphodiesterase 6A	0.0220563
ALK tyrosine kinase receptor	0.0220563
Matrix metalloproteinase 8	0.0220563
Serine/threonine-protein kinase Aurora-A	0.0220563
Proto-oncogene tyrosine-protein kinase ROS	0.0220563
Proteinase-activated receptor 1	0.0220563
Cyclin-dependent kinase 2/cyclin E1	0.0220563
Complement factor D	0.0220563
Cathepsin L	0.0220563
Cyclin-dependent kinase 5/CDK5 activator 1	0.0220563
Cathepsin (B and K)	0.0220563
Tyrosine kinase non-receptor protein 2	0.0220563
Calmodulin	0.0220563
Calpain 2	0.0220563
Calpain 1	0.0220563
Bile salt export pump	0.0220563
Insulin-like growth factor I receptor	0.0220563
Mitotic checkpoint serine/threonine-protein kinase BUB1	0.0220563
Tyrosine-protein kinase CSK	0.0220563
Acetyl-coenzyme A transporter 1	0.0220563
Matrix metalloproteinase 9	0.0220563
Inosine-5'-monophosphate dehydrogenase 2	0.0220563
Tyrosine-protein kinase ABL	0.0220563
Tyrosine-protein kinase JAK3	0.0220563
Tyrosine-protein kinase JAK2	0.0220563
Angiotensin II receptor	0.0220563
Vanilloid receptor	0.0220563
Phosphodiesterase 7A	0.0220563
Fibroblast activation protein alpha	0.0220563
Cyclin-dependent kinase 5/CDK5 activator 1	0.0220563
Cyclin-dependent kinase 2/cyclin A	0.0220563
